# Supplementary material for: Stilbenes in Red Wine: Formation and Biological Potential of Resveratrol and Piceid Dimers
Source: Molecules. 2024 Dec 23;29(24):6067. doi: 10.3390/molecules29246067 (PMC11678275; doi:10.3390/molecules29246067)
Supplement: Supplementary file 1 [file molecules-29-06067-s001.zip]

Archive with 1 entries (1 files):
- molecules-3353097-supplementary.pdf
